# Supplementary material for: The Association between Caffeine Intake and the Colonic Mucosa-Associated Gut Microbiota in Humans—A Preliminary Investigation
Source: Nutrients. 2023 Apr 3;15(7):1747. doi: 10.3390/nu15071747 (PMC10096519; doi:10.3390/nu15071747)
Supplement: Supplementary file 1 [file nutrients-15-01747-s001.zip]

Archive with 1 entries (1 files):
- nutrients-2284706-supplementary.pdf
